# Supplementary material for: Effect of automated unit dose dispensing with barcode scanning on medication administration errors: an uncontrolled before-and-after study
Source: Int J Qual Health Care. 2021 Oct 18;33(4):mzab142. doi: 10.1093/intqhc/mzab142 (PMC8678992; doi:10.1093/intqhc/mzab142)
Supplement: mzab142_Supp [file mzab142_supp.zip]

Archive with 3 entries (3 files):
- 20211029 Supplementary file 1_STROBE.docx
- 20211029 Supplementary file 2_Potential severity of errors.docx
- 20211029 Supplementary file 3_Questionnaire scores.docx
